# Supplementary material for: DIVARICATA1 Promotes Leaf Degreening and Senescence in Arabidopsis
Source: Plants (Basel). 2026 Apr 13;15(8):1189. doi: 10.3390/plants15081189 (PMC13119682; doi:10.3390/plants15081189)
Supplement: Supplementary file 1 [file plants-15-01189-s001.zip]

Archive with 2 entries (2 files):
- Supplemental Tables.xlsx
- Supplementary figures.pdf
