# Supplementary material for: DIVARICATA1 Promotes Leaf Degreening and Senescence in Arabidopsis
Source: Plants (Basel). 2026 Apr 13;15(8):1189. doi: 10.3390/plants15081189 (PMC13119682; doi:10.3390/plants15081189)
Supplement: Supplementary file 1 [file plants-15-01189-s001.zip › Supplemental Tables.xlsx]

## Sheet: Table S1
Supplementary Table S1. Overlap between public DIV1-OE leaf transcriptome and senescence database genes.
Gene ID	Gene Symbol	Log2 FC(OE/WT)	FDR	GO	Description
AT1G65480	FT	1.70015	0.0014177	GO:0005515//protein binding;GO:0048573//photoperiodism, flowering;GO:0010119//regulation of stomatal movement;GO:0009909//regulation of flower development;GO:0008429//phosphatidylethanolamine binding;GO:0009911//positive regulation of flower development;GO:0030154//cell differentiation;GO:0009908//flower development	PREDICTED: protein FLOWERING LOCUS T-like [Camelina sativa]
AT1G79850	RPS17	1.05188	1.70281e-10	GO:0019843//rRNA binding;GO:0000312//plastid small ribosomal subunit;GO:0032544//plastid translation;GO:0006412//translation;GO:0003735//structural constituent of ribosome	ribosomal protein S17, partial (chloroplast) [Arabidopsis thaliana]
AT2G22810	ACS4	2.217	1.44115e-05	GO:0030170//pyridoxal phosphate binding;GO:0009835//fruit ripening;GO:0009693//ethylene biosynthetic process;GO:0005515//protein binding;GO:0016847//1-aminocyclopropane-1-carboxylate synthase activity;GO:0071281//cellular response to iron ion;GO:0009733//response to auxin;GO:0042802//identical protein binding	1-aminocyclopropane-1-carboxylate synthase [Arabidopsis thaliana]
AT2G45660	SOC1	1.11159	1.50342e-21	GO:0008134//transcription factor binding;GO:0000060//protein import into nucleus, translocation;GO:0010077//maintenance of inflorescence meristem identity;GO:0045944//positive regulation of transcription by RNA polymerase II;GO:0005515//protein binding;GO:0009739//response to gibberellin;GO:0003700//DNA binding transcription factor activity;GO:0000977//RNA polymerase II regulatory region sequence…	MADS box transcription factor SOC1 variant 15 [Brassica juncea]
AT3G29035	NAC59	8.67587	2.66643e-08	GO:0003700//DNA binding transcription factor activity;GO:0009611//response to wounding;GO:0042542//response to hydrogen peroxide;GO:0010150//leaf senescence;GO:0051091//positive regulation of DNA binding transcription factor activity;GO:0005515//protein binding;GO:0006351//transcription, DNA-templated;GO:0043565//sequence-specific DNA binding;GO:1900057//positive regulation of leaf senescence;GO:…	NAC domain-containing protein 3 [Arabidopsis thaliana]
AT3G57040	ARR9	1.73113	9.95679e-18	GO:0009736//cytokinin-activated signaling pathway;GO:0005515//protein binding;GO:0006355//regulation of transcription, DNA-templated;GO:0009735//response to cytokinin;GO:0000156//phosphorelay response regulator activity;GO:0000160//phosphorelay signal transduction system;GO:0006351//transcription, DNA-templated;GO:0007623//circadian rhythm	two-component response regulator ARR9 [Arabidopsis thaliana]
AT4G00870	BHLH14	1.08213	0.00303741	GO:0046983//protein dimerization activity;GO:0003677//DNA binding;GO:0003700//DNA binding transcription factor activity;GO:0006355//regulation of transcription, DNA-templated;GO:0005515//protein binding;GO:0006351//transcription, DNA-templated;GO:0010629//negative regulation of gene expression	transcription factor bHLH14 [Arabidopsis thaliana]
AT4G15530	PPDK	1.22805	1.31025e-05	GO:0015979//photosynthesis;GO:0006090//pyruvate metabolic process;GO:0016310//phosphorylation;GO:0016301//kinase activity;GO:0046872//metal ion binding;GO:0050242//pyruvate, phosphate dikinase activity;GO:0005524//ATP binding	pyruvate, phosphate dikinase 1 [Arabidopsis thaliana]
AT4G28140	ERF054	1.66041	0.00343872	GO:0006355//regulation of transcription, DNA-templated;GO:0009873//ethylene-activated signaling pathway;GO:0003700//DNA binding transcription factor activity;GO:0003677//DNA binding;GO:0006351//transcription, DNA-templated;GO:0010200//response to chitin	ethylene-responsive transcription factor ERF054 [Arabidopsis thaliana]
AT4G31910	BAT1	2.46111	6.8239e-08	GO:0001558//regulation of cell growth;GO:0009737//response to abscisic acid;GO:0009741//response to brassinosteroid;GO:0016132//brassinosteroid biosynthetic process;GO:0003996//acyl-CoA ligase activity;GO:0016740//transferase activity;GO:0009733//response to auxin;GO:0010087//phloem or xylem histogenesis;GO:0016747//transferase activity, transferring acyl groups other than amino-acyl groups	BR-related acyltransferase 1 [Arabidopsis thaliana]
AT4G35090	CAT2	1.61865	2.14916e-47	GO:0042744//hydrogen peroxide catabolic process;GO:0050897//cobalt ion binding;GO:0009409//response to cold;GO:0004096//catalase activity;GO:0008219//cell death;GO:0009970//cellular response to sulfate starvation;GO:0005515//protein binding;GO:0042542//response to hydrogen peroxide;GO:0016036//cellular response to phosphate starvation;GO:0055114//oxidation-reduction process;GO:0006995//cellular r…	catalase 2 [Arabidopsis thaliana]
AT4G37470	KAI2	1.39317	2.19169e-27	GO:0016787//hydrolase activity;GO:0009640//photomorphogenesis;GO:0009704//de-etiolation;GO:0080167//response to karrikin	Chain A, Crystal Structure Of Kai2
AT4G37770	ACS8	3.26607	0.00130757	GO:0009693//ethylene biosynthetic process;GO:0005515//protein binding;GO:0042802//identical protein binding;GO:0009835//fruit ripening;GO:0016847//1-aminocyclopropane-1-carboxylate synthase activity;GO:0030170//pyridoxal phosphate binding	1-aminocyclopropane-1-carboxylate synthase 8 [Arabidopsis thaliana]
AT5G01600	FER1	1.3699	3.27643e-32	GO:0055114//oxidation-reduction process;GO:0004322//ferroxidase activity;GO:0015979//photosynthesis;GO:0009617//response to bacterium;GO:0006826//iron ion transport;GO:0048366//leaf development;GO:0009409//response to cold;GO:0009908//flower development;GO:0009735//response to cytokinin;GO:0008199//ferric iron binding;GO:0055072//iron ion homeostasis;GO:0006880//intracellular sequestering of iron…	ferretin 1 [Arabidopsis thaliana]
AT5G02760	APD7	2.44277	1.6711e-37	GO:0004722//protein serine/threonine phosphatase activity;GO:0006470//protein dephosphorylation;GO:1900056//negative regulation of leaf senescence;GO:0005515//protein binding;GO:0016791//phosphatase activity;GO:0046872//metal ion binding	putative protein phosphatase 2C 67 [Arabidopsis thaliana]
AT5G05440	PYL5	1.53531	0.00028359	GO:0009738//abscisic acid-activated signaling pathway;GO:0005515//protein binding;GO:0010427//abscisic acid binding;GO:0004864//protein phosphatase inhibitor activity	abscisic acid receptor PYL5 [Arabidopsis thaliana]
AT5G17860	CCX1	3.44435	1.21198e-14	GO:0015491//cation:cation antiporter activity;GO:0055085//transmembrane transport;GO:0015297//antiporter activity;GO:0006813//potassium ion transport;GO:0098655//cation transmembrane transport;GO:0005432//calcium:sodium antiporter activity;GO:0006814//sodium ion transport;GO:0006812//cation transport	calcium exchanger 7 [Arabidopsis thaliana]
AT5G39610	NAC92	5.35129	2.44803e-05	GO:0010468//regulation of gene expression;GO:0010150//leaf senescence;GO:0009723//response to ethylene;GO:0009737//response to abscisic acid;GO:0006351//transcription, DNA-templated;GO:0051091//positive regulation of DNA binding transcription factor activity;GO:0042803//protein homodimerization activity;GO:0042542//response to hydrogen peroxide;GO:0009651//response to salt stress;GO:1900057//posi…	NAC-domain transcription factor [Arabidopsis thaliana]
AT5G62920	ARR6	1.62469	2.43982e-16	GO:0009736//cytokinin-activated signaling pathway;GO:0009735//response to cytokinin;GO:0000160//phosphorelay signal transduction system;GO:0000156//phosphorelay response regulator activity;GO:0006355//regulation of transcription, DNA-templated;GO:0006351//transcription, DNA-templated;GO:0005515//protein binding	two-component response regulator ARR6 [Arabidopsis thaliana]
AT1G19670	CLH1	-1.68398	1.32592e-46	GO:0015996//chlorophyll catabolic process;GO:0047746//chlorophyllase activity;GO:0050832//defense response to fungus;GO:0042742//defense response to bacterium;GO:0102293//pheophytinase b activity	chlorophyllase 1 [Arabidopsis thaliana]
AT2G13790	SERK4	-1.32466	3.18107e-27	GO:0009742//brassinosteroid mediated signaling pathway;GO:0006468//protein phosphorylation;GO:0004675//transmembrane receptor protein serine/threonine kinase activity;GO:0004714//transmembrane receptor protein tyrosine kinase activity;GO:0005102//signaling receptor binding;GO:0007166//cell surface receptor signaling pathway;GO:0033612//receptor serine/threonine kinase binding;GO:0010150//leaf sen…	somatic embryogenesis receptor kinase 4 [Arabidopsis thaliana]
AT2G30250	WRKY25	-1.07152	8.98212e-10	GO:0005515//protein binding;GO:0006351//transcription, DNA-templated;GO:0006355//regulation of transcription, DNA-templated;GO:0034605//cellular response to heat;GO:0009651//response to salt stress;GO:0006970//response to osmotic stress;GO:0009409//response to cold;GO:0003700//DNA binding transcription factor activity;GO:0070370//cellular heat acclimation;GO:0043565//sequence-specific DNA binding	WRKY transcription factor 25 [Arabidopsis thaliana]
AT2G42530	COR15B	-1.99377	1.39076e-65	GO:0008289//lipid binding;GO:0050832//defense response to fungus;GO:0009409//response to cold;GO:0010150//leaf senescence;GO:0009737//response to abscisic acid;GO:0005534//galactose binding;GO:0009631//cold acclimation	cold-regulated protein 15b [Arabidopsis thaliana]
AT2G42540	COR15A	-1.4953	3.31645e-33	GO:0010150//leaf senescence;GO:0009631//cold acclimation;GO:0007623//circadian rhythm;GO:0009416//response to light stimulus;GO:0009667//plastid inner membrane organization;GO:0009409//response to cold;GO:0009414//response to water deprivation;GO:0009819//drought recovery;GO:0010017//red or far-red light signaling pathway;GO:0006970//response to osmotic stress;GO:0051259//protein complex oligomer…	cold-regulated protein 15a [Arabidopsis thaliana]
AT3G45290	MLO3	-1.81059	4.88188e-12	GO:0008219//cell death;GO:0006952//defense response;GO:0005516//calmodulin binding;GO:0009607//response to biotic stimulus	MLO-like protein 3 [Arabidopsis thaliana]
AT3G50930	HSR4	-1.18613	3.36711e-10	GO:0016887//ATPase activity;GO:0009411//response to UV;GO:0042802//identical protein binding;GO:0009617//response to bacterium;GO:0009626//plant-type hypersensitive response;GO:0009863//salicylic acid mediated signaling pathway;GO:0002237//response to molecule of bacterial origin;GO:0005524//ATP binding;GO:0008219//cell death	cytochrome BC1 synthesis [Arabidopsis thaliana]
AT3G52430	PAD4	-1.11507	1.82531e-13	GO:0010225//response to UV-C;GO:0010150//leaf senescence;GO:0009862//systemic acquired resistance, salicylic acid mediated signaling pathway;GO:0016042//lipid catabolic process;GO:0005515//protein binding;GO:0016298//lipase activity;GO:1900426//positive regulation of defense response to bacterium;GO:0009816//defense response to bacterium, incompatible interaction;GO:0009627//systemic acquired res…	phytoalexin deficient 4 [Arabidopsis thaliana]
AT3G56400	WRKY70	-1.37426	9.95343e-25	GO:0009864//induced systemic resistance, jasmonic acid mediated signaling pathway;GO:0003700//DNA binding transcription factor activity;GO:0009862//systemic acquired resistance, salicylic acid mediated signaling pathway;GO:0010120//camalexin biosynthetic process;GO:0009759//indole glucosinolate biosynthetic process;GO:1900056//negative regulation of leaf senescence;GO:0042742//defense response to…	WRKY transcription factor 70 [Arabidopsis thaliana]
AT3G56710	SIB1	-1.27638	2.76336e-16	GO:0051091//positive regulation of DNA binding transcription factor activity;GO:0005515//protein binding;GO:0071482//cellular response to light stimulus;GO:0009816//defense response to bacterium, incompatible interaction	sigma factor binding protein 1 [Arabidopsis thaliana]
AT4G23130	CRK5	-1.10603	1.71849e-09	GO:0006468//protein phosphorylation;GO:0004674//protein serine/threonine kinase activity;GO:0004672//protein kinase activity;GO:0005524//ATP binding;GO:0009751//response to salicylic acid;GO:0016301//kinase activity;GO:0042742//defense response to bacterium;GO:0012501//programmed cell death	cysteine-rich receptor-like protein kinase 5 [Arabidopsis thaliana]
AT4G23810	WRKY53	-1.01731	4.51487e-05	GO:0045893//positive regulation of transcription, DNA-templated;GO:0005515//protein binding;GO:0003700//DNA binding transcription factor activity;GO:0006351//transcription, DNA-templated;GO:0006355//regulation of transcription, DNA-templated;GO:0009816//defense response to bacterium, incompatible interaction;GO:0031347//regulation of defense response;GO:0003677//DNA binding;GO:0010200//response t…	putative WRKY transcription factor 53 [Arabidopsis thaliana]
AT5G05300	IDL6	-2.93154	4.02125e-05	GO:0042542//response to hydrogen peroxide;GO:0042742//defense response to bacterium;GO:0009651//response to salt stress;GO:0045088//regulation of innate immune response;GO:0003674//molecular_function	uncharacterized protein [Arabidopsis thaliana]
AT5G20230	BCB	-1.04735	2.12785e-09	GO:0009611//response to wounding;GO:0046872//metal ion binding;GO:0050832//defense response to fungus;GO:0009055//electron transfer activity;GO:0005507//copper ion binding;GO:0006979//response to oxidative stress;GO:0070417//cellular response to cold;GO:1901141//regulation of lignin biosynthetic process;GO:0009646//response to absence of light;GO:0005515//protein binding;GO:0015690//aluminum cati…	blue-copper-binding protein [Arabidopsis thaliana]
AT5G22380	NAC090	-2.76567	1.36494e-20	GO:0006355//regulation of transcription, DNA-templated;GO:0006351//transcription, DNA-templated;GO:0003700//DNA binding transcription factor activity;GO:0003677//DNA binding;GO:0005515//protein binding;GO:0007275//multicellular organism development	NAC domain-containing protein [Arabidopsis thaliana]
AT5G27420	ATL31	-1.86618	8.76784e-13	GO:0009816//defense response to bacterium, incompatible interaction;GO:0043161//proteasome-mediated ubiquitin-dependent protein catabolic process;GO:0010200//response to chitin;GO:0016567//protein ubiquitination;GO:0061630//ubiquitin protein ligase activity;GO:0004842//ubiquitin-protein transferase activity;GO:0008270//zinc ion binding;GO:0043562//cellular response to nitrogen levels;GO:0046872//…	E3 ubiquitin-protein ligase ATL31 [Arabidopsis thaliana]
AT5G46830	BHLH28	-2.97357	0.00471032	GO:0042538//hyperosmotic salinity response;GO:0006355//regulation of transcription, DNA-templated;GO:0003700//DNA binding transcription factor activity;GO:0003677//DNA binding;GO:0005509//calcium ion binding;GO:0009651//response to salt stress;GO:0006351//transcription, DNA-templated;GO:0046983//protein dimerization activity	calcium-binding transcription factor NIG1 [Arabidopsis thaliana]
AT5G52310	RD29A	-1.02866	1.51988e-20	GO:0009409//response to cold;GO:0009651//response to salt stress;GO:0009737//response to abscisic acid;GO:0009414//response to water deprivation;GO:0007623//circadian rhythm;GO:0009611//response to wounding;GO:0009269//response to desiccation;GO:1902074//response to salt;GO:0000302//response to reactive oxygen species;GO:0006970//response to osmotic stress;GO:0009609//response to symbiotic bacter…	protein LOW-TEMPERATURE-INDUCED 78 [Arabidopsis thaliana]

## Sheet: Table S2
Supplementary Table S2. Primers used in this study.
Primer	Sequence
DIV1-BD-F	TCAGAGGAGGACCTGcatatgAGATCGCCGGAGCTGGAGCG
DIV1-BD-R	TCGACGGATCCCCGGgaattcTAGTTGAAACATTGTGTTTTGG
GA3-AD-F	AGATTACGCTcatatgATGGCCTTCTTCTCCATGATCTC
GA3-AD-R	TGGATCCCGTatcgatgAGAACGCCTTGGATTGATAATAG
DIV1-nLUC-F	ACGAGCTCGGTACCCGggatccaATGGAGGTTATGAGACCGTCGA
DIV1-nLUC-R	CGCGTACGAGATCTGgtcgacTAGTTGAAACATTGTGTTTTGG
GA3-cLUC-F	GCGGTACCCGggatccaATGGCCTTCTTCTCCATGAT
GA3-cLUC-R	AACGAAAGCTctgcagAGAACGCCTTGGATTGATAA
DIV1-OE-F	GATAAGCTTGATATCgaattcATGGAGGTTATGAGACCGTCGA
DIV1-OE-R	GTATGGGTAACTAGAactagtTAGTTGAAACATTGTGTTTTGG
NAC92-0800-LUC-F	GGTATCGATaagcttGCATGAGGAAGATCGAGAACCTC
NAC92-0800-LUC-R	AGAACTAGTggatccGTTCCAACAAAACCAGCCATGTA
NAC59-0800-LUC-F	GGTATCGATaagcttAGATAAAGACCAGTCTTAGCTAG
NAC59-0800-LUC-R	AGAACTAGTggatccTTCAGCGATTAGATATAATCAAA
EF1aA4-qPCR-F	CTGGAGGTTTTGAGGCTGGTA
EF1aA4-qPCR-R	CCAAGGGTGAAAGCAAGAAGA
NAC92-qPCR-F	ACGAGGCATCAAGAATCGTC
NAC92-qPCR-R	TCACCAATGGCAGTAGCAGA
NAC59-qPCR-F	GACTCTTTAGCCGGGACCAC
NAC59-qPCR-R	TCATCGGTTGTTTGGTCGGA
CHLM-qPCR-F	GACGGTTAGCTTTCCGTTTGG
CHLM-qPCR-R	AGGGTCTGCAGAAGTGCAAG
CHL27-qPCR-F	AGCTCTCAAACCCGAGCAAA
CHL27-qPCR-R	TTCTTGGACTTCGAGGTGGC
PORA-qPCR-F	CGGTGTTTCACTTTCGGAGC
PORA-qPCR-R	GCTCTGTTCCCTCTTGCATCT
PORB-qPCR-F	AGTGACGTTGAGAAGGCTCG
PORB-qPCR-R	CGATTGGTACCGAGAGGTGT
DVR-qPCR-F	GGGAAAGACACGCTTGAGGA
DVR-qPCR-R	TTCACCGAGTTCTTGACCCG
CLD1-qPCR-F	GTGCTTCGGATAAGCCACCT
CLD1-qPCR-R	AGAAACTTAGTACCTGAGGCAGC
CHLG-qPCR-F	TCGTGCCACATGGCAGTTAT
CHLG-qPCR-R	ACGAGTGGTTGTCCGTTACC
CAO-qPCR-F	CGCGGGCAAAATCCTTTTCTTA
CAO-qPCR-R	CGTCACCGGAAAGAGAGTGA
NYC1-qPCR-F	TATAACCGGAAGGGGACTAGGG
NYC1-qPCR-R	TTCGACAGCTTCTCAACGTCT
NOL-qPCR-F	GATGGGAGACCAACACCCAG
NOL-qPCR-R	TTGTGACCATTCCAGGCGAT
HCAR-qPCR-F	CGGTACTCGTTGGACTACCAT
HCAR-qPCR-R	CTATTTGGCCGTTTTTTGTTGT
NYE1-qPCR-F	AGTGGCGTTTTGTTCTGTTGTT
NYE1-qPCR-R	AACAACCTTGCAACGGGAAC
PPH-qPCR-F	TTGGCGTTGGTTCATTTCAC
PPH-qPCR-R	TCAGCCCACGGTTCAGTTTT
PAO-qPCR-F	GGTGGCAGGTTGTACCAAGA
PAO-qPCR-R	CTGCCTGGGTTGGAGTGAAT
RCCR-qPCR-F	CGCCGAAAATTTATGGAGTT
RCCR-qPCR-R	AGGGAAGGAGTTGTGATTGG
NAC59-ChIP-P1-F	AGGAATGGACAAAAGCGTCA
NAC59-ChIP-P1-R	CACTTGTGGTTTCCCATCCAT
NAC92-ChIP-P1-F	AAGGTTTTCTTGAAATGGATCTTGA
NAC92-ChIP-P1-R	AGCACCAAAGAGAATGTAAGACT
NAC92-ChIP-P2-F	GCATGCATACATTGTTTTCACGAG
NAC92-ChIP-P2-R	TTCTTACGGTACGGGTCACT
NAC92-ChIP-P3-F	AAGAATGGACAAAAACATCACGA
NAC92-ChIP-P3-R	CACCTGTAACTCCCTGTCCC
